# Supplementary material for: Bone Marrow-Derived Mesenchymal Stem Cells Alleviate Cutaneous Leishmaniasis by Promoting M2 Macrophage Polarization and Skin Tissue Repair in a Murine Model
Source: Biomolecules. 2026 Jun 17;16(6):897. doi: 10.3390/biom16060897 (PMC13297385; doi:10.3390/biom16060897)
Supplement: Supplementary file 1 [file biomolecules-16-00897-s001.zip]

Archive with 1 entries (1 files):
- biomolecules-4324994-supplementary.pdf
